# Supplementary material for: Comparative analysis of a sex chromosome from the blackchin tilapia, Sarotherodon melanotheron
Source: BMC Genomics. 2016 Oct 18;17:808. doi: 10.1186/s12864-016-3163-7 (PMC5070092; doi:10.1186/s12864-016-3163-7)
Supplement: Additional file 1: — Stop codon altering sex-patterned SNPs in S. melanotheron. (XLSX 39 kb) [file 12864_2016_3163_MOESM1_ESM.xlsx]

## Sheet: Sheet1
Linkage Group	Position	Effect	X-allele	Y-allele	Frequency of stop change in Male Pool	Frequency of stop change in Female Pool	Gene/s
LG1	22939788	Stop gained	G	T	0.493151	0.0344828	XM_005447674.1
LG13	3277053	Stop gained	C	A	0.363636	0.0625	XM_005473694.1
LG18	8828376	Stop gained	C	T	0.354839	0.0697674	XM_003437948.2 and XM_005476212.1
LG19	415433	Stop lost	A	G	0.333333	0.0714286	XM_005476934.1
UNK6	351768	Stop gained	C	T	0.318182	0.0869565	XM_005454992.1
UNK24	476189	Stop gained	C	G	0.357143	0.0526316	XM_005459556.1
UNK92	492734	Stop gained	G	T	0.363636	0.0833333	XM_005463346.1
