# Supplementary material for: Comparative analysis of a sex chromosome from the blackchin tilapia, Sarotherodon melanotheron
Source: BMC Genomics. 2016 Oct 18;17:808. doi: 10.1186/s12864-016-3163-7 (PMC5070092; doi:10.1186/s12864-016-3163-7)
Supplement: Additional file 2: — Stop codon altering sex-patterned SNPs in O. niloticus. (XLSX 37 kb) [file 12864_2016_3163_MOESM2_ESM.xlsx]

## Sheet: Sheet1
Linkage Group	Position	Effect	X-allele	Y-allele	Frequency of stop change in Male Pool	Frequency of stop change in Female Pool	Gene/s
LG3	3136787	Stop gained	A	T	0.3	0	XM_005455246.1
LG11	29865834	Stop gained	C	T	0.405405	0.075	XM_005456103.1
UNK239	20629	Stop gained	C	T	0.3	0.0769231	XM_005465334.1 and XM_005465335.1
UNK599	49167	Stop lost	G	T	0.307692	0.0952381	XM_005466254.1 and XM_005466255.1
