# Supplementary material for: Comparative analysis of a sex chromosome from the blackchin tilapia, Sarotherodon melanotheron
Source: BMC Genomics. 2016 Oct 18;17:808. doi: 10.1186/s12864-016-3163-7 (PMC5070092; doi:10.1186/s12864-016-3163-7)
Supplement: Additional file 4: — Shared sex-patterned SNPs between O. niloticus and S. melanotheron within intragenic regions and their position within those genes. (XLSX 47 kb) [file 12864_2016_3163_MOESM4_ESM.xlsx]

## Sheet: S_mel_O_nil_XY_Intragenic_Share
Chromosome	Position	S_melanotheron_Sex_SNP_finder_frequency	O_niloticus_Sex_SNP_finder_frequency	Gene	Accession Number	Position in Gene
LG1	12342896	0.408163	0.305556	Cysteine-rich secretory protein LCCL domain-containing 2-like, transcript variant 1	XM_003442362.2	15th Intron
				Cysteine-rich secretory protein LCCL domain-containing 2-like, transcript variant 2	XM_005467045.1	16th Intron
				Cysteine-rich secretory protein LCCL domain-containing 2-like, transcript variant 3	XM_005467046.1	16th Intron
LG1	12407252	0.4375	0.5	PH domain leucine-rich repeat-containing protein phosphatase 2-like, transcript variant 1	XM_003442359.2	7th Intron
				PH domain leucine-rich repeat-containing protein phosphatase 2-like, transcript variant 2	XM_005467049.1	8th Intron
LG1	14145800	0.363636	0.454545	Chromodomain protein, Y-like 2, transcript variant 1	XM_005467135.1	2nd Intron
				Chromodomain protein, Y-like 2, transcript variant 2	XM_005467136.1	2nd Intron
LG1	15683709	0.55102	0.533333	Vacuolar protein sorting-associated protein 26A-like	XM_003442305.2	10th Intron
LG1	15922232	0.358974	0.452381	Heterogeneous nuclear ribonucleoprotein H-like, transcript variant 1	XM_005458931.1	5th Exon
				Heterogeneous nuclear ribonucleoprotein H-like, transcript variant 2	XM_005458932.1	5th Exon
				Heterogeneous nuclear ribonucleoprotein H-like, transcript variant 3	XM_005458933.1	5th Exon
LG1	16321985	0.464286	0.434783	Centromere protein F, 350/400kDa (mitosin), transcript variant 1	XM_005458946.1	37th Intron
				Centromere protein F, 350/400kDa (mitosin), transcript variant 2	XM_005458947.1	37th Intron
LG1	16322040	0.52	0.458333	Centromere protein F, 350/400kDa (mitosin), transcript variant 1	XM_005458946.1	37th Intron
				Centromere protein F, 350/400kDa (mitosin), transcript variant 2	XM_005458947.1	37th Intron
LG1	16697872	0.553191	0.5	Kinesin-like protein KIF26B-like	XM_005458961.1	3rd Intron
