# Supplementary material for: Comparative analysis of a sex chromosome from the blackchin tilapia, Sarotherodon melanotheron
Source: BMC Genomics. 2016 Oct 18;17:808. doi: 10.1186/s12864-016-3163-7 (PMC5070092; doi:10.1186/s12864-016-3163-7)
Supplement: Additional file 5: — JASPAR analysis of transcription factor binding sites in the regions encompassing the shared SNPs. The uppercase letters in the sequence columns represent the SNP in question. The bolded SNPs are the SNPs within 20 kb of previously identified candidate genes for sex-determination. (XLSX 81 kb) [file 12864_2016_3163_MOESM5_ESM.xlsx]

## Sheet: Sheet1
Chromosome	Start	X allele	Y allele	Model ID	Model Name	Strand	X-chromsome Transcription Factor Binding Sites		Y-chromsome Transcription Factor Binding Sites
							Relative Score	Sequence	Relative Score	Sequence
LG1	11306154	G	A	MA0492.1	JUND(var.2)	1	-	-	0.825561	tgtaatggtgccAgc
				MA0488.1	JUN	1	-	-	0.816026	gtaatggtgccAg
				MA0102.3	CEBPA	-1	-	-	0.826095	cTggcaccatt
				MA0466.2	CEBPB	-1	-	-	0.835827	cTggcaccat
				MA0836.1	CEBPD	-1	-	-	0.814312	cTggcaccat
				MA0837.1	CEBPE	-1	-	-	0.832102	cTggcaccat
				MA0801.1	MGA	1	-	-	0.813964	tggtgccA
				MA0806.1	TBX4	1	-	-	0.832798	tggtgccA
				MA0807.1	TBX5	1	-	-	0.805701	tggtgccA
				MA0506.1	NRF1	-1	0.816482	gagcCggcacc	-	-
				MA0499.1	Myod1	-1	-	-	0.803504	ccgagcTggcacc
				MA0670.1	NFIA	1	-	-	0.836177	ggtgccAgct
				MA0671.1	NFIX	1	-	-	0.967083	ggtgccAgc
				MA0092.1	Hand1::Tcf3	-1	-	-	0.833299	gagcTggcac
				MA0739.1	Hic1	1	-	-	0.94409	gtgccAgct
				MA0738.1	HIC2	1	-	-	0.941017	gtgccAgct
				MA0498.2	MEIS1	-1	-	-	0.828211	cTggcac
				MA0498.2	MEIS1	1	0.807288	gtgccGg	0.871857	gtgccAg
				MA0774.1	MEIS2	1	-	-	0.800512	gtgccAgc
				MA0775.1	MEIS3	1	-	-	0.808725	gtgccAgc
				MA0597.1	THAP1	1	-	-	0.859434	gtgccAgct
				MA0161.1	NFIC	-1	-	-	0.956411	cTggca
LG1	11400015	G	A	MA0047.2	Foxa2	-1	-	-	0.812591	Tggtgaccctgg
				MA0017.2	NR2F1	1	0.891888	ccagggtcaccGa	0.88824	ccagggtcaccAa
				MA0148.3	FOXA1	-1	-	-	0.822325	tggtTggtgaccctg
				MA0502.1	NFYB	1	-	-	0.809435	agggtcaccAaccag
				MA0067.1	Pax2	1	0.815169	ggtcaccG	-	-
				MA0042.2	FOXI1	1	-	-	0.805497	gtcaccA
				MA0614.1	Foxj2	1	-	-	0.820793	gtcaccAa
				MA0033.2	FOXL1	1	-	-	0.84467	gtcaccA
				MA0157.2	FOXO3	1	-	-	0.804291	gtcaccAa
				MA0849.1	FOXO6	1	-	-	0.812761	gtcaccA
				MA0056.1	MZF1	-1	0.825556	Cggtga	0.851837	Tggtga
				MA0611.1	Dux	1	-	-	0.826369	ccAaccag
				MA0014.2	PAX5	1	0.827637	ccGaccagccttgcaggac	0.818162	ccAaccagccttgcaggac
				MA0745.1	SNAI2	-1	0.800104	ggctggtCg	0.838183	ggctggtTg
LG1	12342896	T	C	MA0484.1	HNF4G	-1	0.814848	cAaagtccaagttta	0.817825	cGaagtccaagttta
				MA0114.3	Hnf4a	-1	0.825881	agcagcAaagtccaag	-	-
				MA0090.2	TEAD1	-1	0.815924	cAaagtccaa	-	-
				MA0809.1	TEAD4	-1	0.816863	cAaagtccaa	-	-
				MA0484.1	HNF4G	-1	0.903137	tagcagcAaagtcca	0.814204	tagcagcGaagtcca
				MA0676.1	Nr2e1	-1	0.816375	cAaagtcca	-	-
				MA0101.1	REL	1	0.823417	tggacttTgc	-	-
				MA0107.1	RELA	1	0.812023	tggacttTgc	-	-
				MA0808.1	TEAD3	-1	0.814513	Aaagtcca	0.806928	Gaagtcca
				MA0109.1	HLTF	1	0.875519	ggacttTgct	0.82149	ggacttCgct
				MA0842.1	NRL	1	0.839573	acttTgctgct	0.802181	acttCgctgct
				MA0629.1	Rhox11	1	0.837216	acttTgctgctaagaat	0.858046	acttCgctgctaagaat
				MA0442.1	SOX10	1	0.81173	cttTgc	-	-
				MA0842.1	NRL	1	0.806355	tTgctgctaag	-	-
				MA0482.1	Gata4	-1	0.837048	tcttagcagcA	0.84855	tcttagcagcG
LG1	12407252	A	G	MA0489.1	JUN(var.2)	1	0.910898	aaaatatgacacAt	-	-
				MA0462.1	BATF::JUN	1	0.876209	aatatgacacA	-	-
				MA0800.1	EOMES	-1	0.835801	taTgtgtcatatt	0.829766	taCgtgtcatatt
				MA0478.1	FOSL2	1	0.835343	atatgacacAt	-	-
				MA0616.1	Hes2	1	0.806185	atatgacacAtat	0.867729	atatgacacGtat
				MA0490.1	JUNB	1	0.851014	atatgacacAt	-	-
				MA0476.1	FOS	-1	0.846822	taTgtgtcata	-	-
				MA0476.1	FOS	1	0.851196	tatgacacAta	-	-
				MA0477.1	FOSL1	-1	0.837829	taTgtgtcata	-	-
				MA0477.1	FOSL1	1	0.846375	tatgacacAta	-	-
				MA0491.1	JUND	-1	0.864588	taTgtgtcata	-	-
				MA0491.1	JUND	1	0.872338	tatgacacAta	-	-
				MA0841.1	NFE2	1	0.811493	tatgacacAta	-	-
				MA0802.1	TBR1	-1	0.85313	aTgtgtcata	0.845827	aCgtgtcata
				MA0688.1	TBX2	-1	0.866873	taTgtgtcata	0.877119	taCgtgtcata
				MA0844.1	XBP1	1	-	-	0.809455	tatgacacGtatgt
				MA0839.1	CREB3L1	1	-	-	0.801025	atgacacGtatgta
				MA0604.1	Atf1	1	0.829837	atgacacA	-	-
				MA0478.1	FOSL2	-1	0.824767	ataTgtgtcat	-	-
				MA0655.1	JDP2	-1	0.887613	aTgtgtcat	-	-
				MA0655.1	JDP2	1	0.892986	atgacacAt	-	-
				MA0489.1	JUN(var.2)	-1	0.828593	tacataTgtgtcat	-	-
				MA0490.1	JUNB	-1	0.842634	ataTgtgtcat	-	-
				MA0774.1	MEIS2	1	0.830996	atgacacA	0.875974	atgacacG
				MA0775.1	MEIS3	1	0.903525	atgacacA	0.938225	atgacacG
				MA0690.1	TBX21	-1	0.810362	taTgtgtcat	-	-
				MA0462.1	BATF::JUN	-1	0.842518	cataTgtgtca	-	-
				MA0099.2	FOS::JUN	1	0.930976	tgacacA	0.819646	tgacacG
				MA0801.1	MGA	-1	0.853857	aTgtgtca	0.870901	aCgtgtca
				MA0067.1	Pax2	1	-	-	0.875408	tgacacGt
				MA0805.1	TBX1	-1	0.85784	aTgtgtca	0.859332	aCgtgtca
				MA0803.1	TBX15	-1	0.811323	aTgtgtca	0.810938	aCgtgtca
				MA0806.1	TBX4	-1	0.884214	aTgtgtca	0.903974	aCgtgtca
				MA0807.1	TBX5	-1	0.866246	aTgtgtca	0.878572	aCgtgtca
				MA0819.1	CLOCK	-1	-	-	0.830406	cataCgtgtc
				MA0819.1	CLOCK	1	-	-	0.815978	gacacGtatg
				MA0608.1	Creb3l2	1	-	-	0.865311	gacacGtat
				MA1099.1	Hes1	-1	-	-	0.81939	cataCgtgtc
				MA1099.1	Hes1	1	-	-	0.810764	gacacGtatg
				MA0823.1	HEY1	-1	-	-	0.836261	cataCgtgtc
				MA0823.1	HEY1	1	-	-	0.824962	gacacGtatg
				MA0649.1	HEY2	-1	-	-	0.825577	cataCgtgtc
				MA0649.1	HEY2	1	-	-	0.829812	gacacGtatg
				MA0058.3	MAX	-1	-	-	0.800387	cataCgtgtc
				MA0825.1	MNT	-1	-	-	0.815719	cataCgtgtc
				MA0626.1	Npas2	-1	-	-	0.812774	cataCgtgtc
				MA0626.1	Npas2	1	0.820717	gacacAtatg	0.890296	gacacGtatg
				MA0745.1	SNAI2	1	-	-	0.819373	gacacGtat
				MA0259.1	ARNT::HIF1A	-1	-	-	0.924344	ataCgtgt
				MA0817.1	BHLHE23	-1	0.823953	ttacataTgtgt	-	-
				MA0817.1	BHLHE23	1	0.861904	acacAtatgtaa	-	-
				MA0109.1	HLTF	1	0.947663	acacAtatgt	0.81208	acacGtatgt
				MA0147.2	Myc	-1	0.802618	acataTgtgt	-	-
				MA0698.1	ZBTB18	-1	0.839702	tttacataTgtgt	-	-
				MA0617.1	Id2	-1	-	-	0.808259	ataCgtgt
				MA0617.1	Id2	1	-	-	0.808259	acacGtat
				MA0686.1	SPDEF	1	-	-	0.811004	acacGtatgta
				MA0006.1	Ahr::Arnt	-1	-	-	0.817309	taCgtg
				MA0004.1	Arnt	-1	-	-	0.842957	taCgtg
				MA0004.1	Arnt	1	-	-	0.830868	cacGta
				MA0461.2	Atoh1	-1	0.898996	tacataTgtg	-	-
				MA0461.2	Atoh1	1	0.9144	cacAtatgta	0.82669	cacGtatgta
				MA0818.1	BHLHE22	-1	0.838612	tacataTgtg	-	-
				MA0818.1	BHLHE22	1	0.854711	cacAtatgta	-	-
				MA0158.1	HOXA5	1	0.881894	cacAtatg	0.818183	cacGtatg
				MA0668.1	NEUROD2	-1	0.892022	tacataTgtg	0.855434	tacataCgtg
				MA0668.1	NEUROD2	1	0.912841	cacAtatgta	0.874831	cacGtatgta
				MA0623.1	Neurog1	-1	0.918379	tacataTgtg	0.86546	tacataCgtg
				MA0623.1	Neurog1	1	0.866505	cacAtatgta	0.824988	cacGtatgta
				MA0669.1	NEUROG2	-1	0.811823	tacataTgtg	-	-
				MA0669.1	NEUROG2	1	0.819241	cacAtatgta	-	-
				MA0063.1	Nkx2-5	-1	0.802432	ataTgtg	0.802432	ataCgtg
				MA0826.1	OLIG1	-1	0.857499	tacataTgtg	-	-
				MA0826.1	OLIG1	1	0.871365	cacAtatgta	-	-
				MA0678.1	OLIG2	-1	0.854592	tacataTgtg	0.802072	tacataCgtg
				MA0678.1	OLIG2	1	0.870296	cacAtatgta	-	-
				MA0827.1	OLIG3	-1	0.874094	tacataTgtg	0.823723	tacataCgtg
				MA0827.1	OLIG3	1	0.893118	cacAtatgta	0.824654	cacGtatgta
				MA0830.1	TCF4	-1	0.800762	tacataTgtg	-	-
				MA0830.1	TCF4	1	0.813059	cacAtatgta	-	-
				MA0633.1	Twist2	-1	0.959374	tacataTgtg	0.817994	tacataCgtg
				MA0633.1	Twist2	1	0.947913	cacAtatgta	0.806512	cacGtatgta
				MA0607.1	Bhlha15	-1	0.963726	acataTgt	0.832942	acataCgt
				MA0607.1	Bhlha15	1	0.963726	acAtatgt	0.832942	acGtatgt
				MA0109.1	HLTF	-1	0.951187	ttacataTgt	-	-
				MA0808.1	TEAD3	-1	-	-	0.820102	acataCgt
				MA0784.1	POU1F1	1	0.808665	cAtatgtaaaacaa	-	-
				MA0785.1	POU2F1	1	0.88222	cAtatgtaaaac	0.860456	cGtatgtaaaac
				MA0788.1	POU3F3	1	0.801081	cAtatgtaaaaca	-	-
				MA0799.1	RFX4	-1	-	-	0.808036	agttgttttacataCg
				MA0862.1	GMEB2	-1	-	-	0.813034	ttacataC
				MA0862.1	GMEB2	1	-	-	0.822293	Gtatgtaa
				MA0025.1	NFIL3	1	0.805599	Atatgtaaaac	-	-
				MA0507.1	POU2F2	-1	0.895542	ttgttttacataT	0.871387	ttgttttacataC
				MA0786.1	POU3F1	1	0.881072	Atatgtaaaaca	0.851886	Gtatgtaaaaca
				MA0787.1	POU3F2	1	0.859584	Atatgtaaaaca	0.830793	Gtatgtaaaaca
LG1	14145800	C	T	MA0739.1	Hic1	-1	0.816483	Gtgctaaca	0.825556	Atgctaaca
				MA0738.1	HIC2	-1	0.809262	Gtgctaaca	0.813448	Atgctaaca
				MA0670.1	NFIA	-1	0.830103	cGtgctaaca	0.818402	cAtgctaaca
				MA0798.1	RFX3	1	-	-	0.801639	tgttagcaTggcaggc
				MA0842.1	NRL	-1	0.815391	gccGtgctaac	0.819156	gccAtgctaac
				MA0789.1	POU3F4	-1	-	-	0.823713	cAtgctaac
				MA0792.1	POU5F1B	-1	-	-	0.852471	cAtgctaac
				MA0813.1	TFAP2B(var.3)	1	0.806363	agcaCggcaggca	-	-
				MA0751.1	ZIC4	-1	0.825432	cactgcctgccGtgc	-	-
				MA0739.1	Hic1	-1	-	-	0.811615	ctgccAtgc
				MA0738.1	HIC2	-1	-	-	0.837537	ctgccAtgc
				MA0670.1	NFIA	-1	-	-	0.803295	cctgccAtgc
				MA0067.1	Pax2	-1	-	-	0.854085	tgccAtgc
				MA0597.1	THAP1	-1	-	-	0.878073	ctgccAtgc
				MA0089.1	MAFG::NFE2L1	1	-	-	0.800593	caTggc
				MA0671.1	NFIX	-1	-	-	0.892476	cctgccAtg
				MA0671.1	NFIX	1	0.83734	caCggcagg	0.878681	caTggcagg
				MA0696.1	ZIC1	-1	0.808806	cactgcctgccGtg	-	-
				MA0092.1	Hand1::Tcf3	-1	-	-	0.824284	tgcctgccAt
				MA0498.2	MEIS1	-1	0.806504	ctgccGt	0.871052	ctgccAt
				MA0498.2	MEIS1	1	-	-	0.856652	aTggcag
				MA0774.1	MEIS2	1	-	-	0.839025	aTggcagg
				MA0775.1	MEIS3	1	0.802082	aCggcagg	0.893915	aTggcagg
				MA0161.1	NFIC	1	-	-	0.87971	aTggca
LG1	14895959	T	C	MA0872.1	TFAP2A(var.3)	-1	-	-	0.808735	cGcctttgtggct
				MA0872.1	TFAP2A(var.3)	1	-	-	0.810194	agccacaaaggCg
				MA0813.1	TFAP2B(var.3)	-1	-	-	0.8171	cGcctttgtggct
				MA0813.1	TFAP2B(var.3)	1	-	-	0.820168	agccacaaaggCg
				MA0815.1	TFAP2C(var.3)	-1	-	-	0.813272	cGcctttgtggct
				MA0815.1	TFAP2C(var.3)	1	-	-	0.811373	agccacaaaggCg
				MA0109.1	HLTF	-1	0.895854	cAcctttgtg	0.836962	cGcctttgtg
				MA0078.1	Sox17	-1	0.834792	Acctttgtg	0.828881	Gcctttgtg
				MA0643.1	Esrrg	1	0.828596	caaaggTgac	-	-
				MA0820.1	FIGLA	-1	0.807091	gtcAcctttg	-	-
				MA0489.1	JUN(var.2)	1	0.80103	caaaggTgacaaaa	-	-
				MA0017.2	NR2F1	1	0.810112	caaaggTgacaaa	-	-
				MA0745.1	SNAI2	1	0.848317	caaaggTga	-	-
				MA0024.3	E2F1	-1	-	-	0.805496	tttgtcGccttt
				MA0024.3	E2F1	1	-	-	0.832619	aaaggCgacaaa
				MA0800.1	EOMES	1	0.861119	aaggTgacaaaaa	-	-
				MA0160.1	NR4A2	1	0.86265	aaggTgac	-	-
				MA0688.1	TBX2	1	0.912042	aaggTgacaaa	0.850625	aaggCgacaaa
				MA0690.1	TBX21	1	0.845243	aaggTgacaa	-	-
				MA0470.1	E2F4	1	-	-	0.8022	aggCgacaaaa
				MA0258.2	ESR2	1	0.829377	aggTgacaaaaaact	-	-
				MA0482.1	Gata4	-1	0.814476	ttttgtcAcct	-	-
				MA0801.1	MGA	1	0.838231	aggTgaca	-	-
				MA0067.1	Pax2	-1	0.827029	tgtcAcct	-	-
				MA0802.1	TBR1	1	0.878667	aggTgacaaa	-	-
				MA0805.1	TBX1	1	0.822154	aggTgaca	0.810338	aggCgacaaa
				MA0803.1	TBX15	1	0.817663	aggTgaca	-	-
				MA0806.1	TBX4	1	0.89238	aggTgaca	0.822354	aggCgaca
				MA0807.1	TBX5	1	0.873016	aggTgaca	-	-
				MA0605.1	Atf3	1	0.83964	ggTgacaa	-	-
				MA0036.2	GATA2	-1	0.814176	agttttttgtcAcc	-	-
				MA0089.1	MAFG::NFE2L1	1	0.874695	ggTgac	-	-
				MA0774.1	MEIS2	-1	0.820812	ttgtcAcc	-	-
				MA0775.1	MEIS3	-1	0.805559	ttgtcAcc	-	-
				MA0670.1	NFIA	1	0.833772	ggTgacaaaa	-	-
				MA0084.1	SRY	1	0.81908	ggTgacaaa	-	-
				MA0604.1	Atf1	1	0.80125	gTgacaaa	-	-
				MA0913.1	Hoxd9	1	0.839217	gTgacaaaaa	0.85066	gCgacaaaaa
				MA0498.2	MEIS1	1	0.95449	gTgacaa	0.874568	gCgacaa
				MA0774.1	MEIS2	1	0.81775	gTgacaaa	-	-
				MA0775.1	MEIS3	1	0.898676	gTgacaaa	0.806821	gCgacaaa
				MA0514.1	Sox3	-1	0.842667	tttttgtcAc	0.84468	tttttgtcGc
				MA0515.1	Sox6	-1	0.811248	tttttgtcAc	-	-
				MA0144.2	STAT3	1	0.810566	gTgacaaaaaa	-	-
				MA0518.1	Stat4	1	0.805087	gTgacaaaaaacta	-	-
				MA0161.1	NFIC	-1	0.802039	ttgtcA	-	-
LG1	15683709	G	A	MA0627.1	Pou2f3	-1	0.872492	Cactatgcaaatgtct	0.891556	Tactatgcaaatgtct
				MA0790.1	POU4F1	1	0.817521	ttgcatagtGcatg	0.826444	ttgcatagtAcatg
				MA0914.1	ISL2	-1	0.816392	gCactatg	-	-
				MA0738.1	HIC2	-1	0.825737	atgCactat	-	-
				MA0844.1	XBP1	1	-	-	0.804745	tagtAcatgtcaga
				MA0130.1	ZNF354C	-1	0.821083	atgCac	-	-
				MA0847.1	FOXD2	1	-	-	0.806025	gtAcatg
				MA0109.1	HLTF	-1	-	-	0.864029	tgacatgTac
				MA0109.1	HLTF	1	-	-	0.906005	gtAcatgtca
				MA0745.1	SNAI2	-1	-	-	0.846102	gacatgTac
				MA0006.1	Ahr::Arnt	1	0.817309	tGcatg	-	-
				MA0067.1	Pax2	-1	0.868732	tgacatgC	0.853024	tgacatgT
LG1	15706662	G	A	MA0470.1	E2F4	-1	0.826936	cCgcgggaccc	-	-
				MA0620.1	Mitf	1	0.860059	ggtcccgcGg	-	-
				MA0597.1	THAP1	1	-	-	0.80609	ggtcccgcA
				MA1099.1	Hes1	-1	0.800582	gcCgcgggac	-	-
				MA0632.1	Tcfl5	-1	0.889162	gcCgcgggac	-	-
				MA0632.1	Tcfl5	1	0.889162	gtcccgcGgc	-	-
				MA0003.3	TFAP2A	-1	0.801333	agcCgcgggac	-	-
				MA0003.3	TFAP2A	1	0.800846	gtcccgcGgct	-	-
				MA0814.1	TFAP2C(var.2)	-1	0.800307	agcCgcgggac	-	-
				MA0831.1	TFE3	-1	0.815073	gcCgcgggac	-	-
				MA0831.1	TFE3	1	0.807314	gtcccgcGgc	-	-
				MA0499.1	Myod1	-1	0.811397	tgcagcCgcggga	0.930862	tgcagcTgcggga
				MA0006.1	Ahr::Arnt	-1	-	-	0.814849	Tgcggg
				MA0506.1	NRF1	-1	-	-	0.802983	gcagcTgcggg
				MA0500.1	Myog	-1	-	-	0.88419	tgcagcTgcgg
				MA0629.1	Rhox11	1	0.802134	ccgcGgctgcaaaacaa	0.818718	ccgcAgctgcaaaacaa
				MA0521.1	Tcf12	-1	-	-	0.879071	tgcagcTgcgg
				MA0698.1	ZBTB18	-1	-	-	0.82151	tttgcagcTgcgg
				MA0103.2	ZEB1	1	-	-	0.834387	ccgcAgctg
				MA0816.1	Ascl2	-1	-	-	0.876791	tgcagcTgcg
				MA0816.1	Ascl2	1	-	-	0.901141	cgcAgctgca
				MA0820.1	FIGLA	-1	-	-	0.842104	tgcagcTgcg
				MA0820.1	FIGLA	1	-	-	0.840611	cgcAgctgca
				MA0824.1	ID4	-1	-	-	0.897577	tgcagcTgcg
				MA0824.1	ID4	1	-	-	0.889275	cgcAgctgca
				MA0499.1	Myod1	1	-	-	0.837635	cgcAgctgcaaaa
				MA0500.1	Myog	1	0.836348	cgcGgctgcaa	0.958573	cgcAgctgcaa
				MA0048.2	NHLH1	-1	0.811764	tgcagcCgcg	0.930062	tgcagcTgcg
				MA0048.2	NHLH1	1	0.830254	cgcGgctgca	0.953271	cgcAgctgca
				MA0521.1	Tcf12	1	0.82303	cgcGgctgcaa	0.946321	cgcAgctgcaa
				MA0522.2	TCF3	-1	0.820297	tgcagcCgcg	0.939494	tgcagcTgcg
				MA0522.2	TCF3	1	0.800593	cgcGgctgca	0.942621	cgcAgctgca
				MA0830.1	TCF4	-1	-	-	0.939752	tgcagcTgcg
				MA0830.1	TCF4	1	0.812217	cgcGgctgca	0.952049	cgcAgctgca
				MA0607.1	Bhlha15	-1	-	-	0.882708	gcagcTgc
				MA0607.1	Bhlha15	1	-	-	0.882708	gcAgctgc
				MA0100.2	Myb	1	-	-	0.848652	gcAgctgcaa
				MA0842.1	NRL	-1	0.804117	gttttgcagcC	-	-
LG1	15922232	T	C	MA0528.1	ZNF263	1	0.848795	agtggaggtggttaTggagga	0.842634	agtggaggtggttaCggagga
				MA0695.1	ZBTB7C	-1	0.816525	Ataaccacctcc	0.831916	Gtaaccacctcc
				MA0528.1	ZNF263	1	0.851342	ggaggtggttaTggaggaggt	0.841488	ggaggtggttaCggaggaggt
				MA0887.1	EVX1	1	0.832454	ggtggttaTg	0.838484	ggtggttaCg
				MA0888.1	EVX2	1	0.84209	ggtggttaTg	0.85063	ggtggttaCg
				MA0895.1	HMBOX1	1	0.838222	ggtggttaTg	0.873951	ggtggttaCg
				MA0900.1	HOXA2	1	-	-	0.805007	ggtggttaCg
				MA0528.1	ZNF263	1	0.80783	ggtggttaTggaggaggtaag	0.81288	ggtggttaCggaggaggtaag
				MA0875.1	BARX1	1	0.800063	gtggttaT	0.808106	gtggttaC
				MA0876.1	BSX	1	0.85611	gtggttaT	0.875518	gtggttaC
				MA0031.1	FOXD1	-1	-	-	0.841144	Gtaaccac
				MA0613.1	FOXG1	-1	0.8279	Ataaccac	0.84163	Gtaaccac
				MA0614.1	Foxj2	-1	0.811117	Ataaccac	0.815523	Gtaaccac
				MA0157.2	FOXO3	-1	-	-	0.813265	Gtaaccac
				MA0847.1	FOXD2	-1	0.821868	Ataacca	0.844051	Gtaacca
				MA0042.2	FOXI1	-1	0.809108	Ataacca	0.866959	Gtaacca
				MA0033.2	FOXL1	-1	0.891295	Ataacca	0.897649	Gtaacca
				MA0848.1	FOXO4	-1	0.806463	Ataacca	0.839617	Gtaacca
				MA0849.1	FOXO6	-1	0.818376	Ataacca	0.857151	Gtaacca
				MA0850.1	FOXP3	-1	0.890341	Ataacca	0.911853	Gtaacca
				MA0878.1	CDX1	-1	0.816413	tccAtaacc	-	-
				MA0892.1	GSX1	-1	0.80343	ctccAtaacc	-	-
				MA0067.1	Pax2	1	0.822552	ggttaTgg	0.844935	ggttaCgg
				MA0528.1	ZNF263	1	0.804472	ggttaTggaggaggtaaggag	0.801193	ggttaCggaggaggtaaggag
				MA0876.1	BSX	-1	0.804804	tccAtaac	-	-
				MA0089.1	MAFG::NFE2L1	-1	0.836843	cAtaac	-	-
				MA0675.1	NKX6-2	-1	0.830287	tccAtaac	-	-
				MA0604.1	Atf1	1	-	-	0.807516	gttaCgga
				MA0597.1	THAP1	-1	0.825708	cctccAtaa	-	-
				MA0748.1	YY2	-1	0.825169	ctcctccAtaa	-	-
				MA0862.1	GMEB2	-1	-	-	0.809036	ctccGtaa
				MA0162.2	EGR1	-1	0.840794	ttacctcctccAta	0.856504	ttacctcctccGta
				MA0492.1	JUND(var.2)	1	0.824867	aTggaggaggtaagg	0.81119	aCggaggaggtaagg
				MA0599.1	KLF5	-1	0.813659	cctcctccAt	0.813659	cctcctccGt
				MA0673.1	NKX2-8	-1	0.818416	ctcctccAt	-	-
				MA0130.1	ZNF354C	-1	0.816487	ctccAt	-	-
				MA0488.1	JUN	1	0.816723	Tggaggaggtaag	0.807226	Cggaggaggtaag
LG1	16321985	G	C	MA0615.1	Gmeb1	-1	0.815965	gacCtgacgtgacaaca	0.825075	gacGtgacgtgacaaca
				MA0492.1	JUND(var.2)	1	-	-	0.807866	tgttgtcacgtcaCg
				MA0615.1	Gmeb1	1	0.823494	gttgtcacgtcaGgtca	0.807657	gttgtcacgtcaCgtca
				MA0488.1	JUN	1	-	-	0.80337	gttgtcacgtcaC
				MA0844.1	XBP1	1	0.862162	gttgtcacgtcaGg	0.855978	gttgtcacgtcaCg
				MA0834.1	ATF7	-1	0.80455	acCtgacgtgacaa	0.840344	acGtgacgtgacaa
				MA0834.1	ATF7	1	-	-	0.814955	ttgtcacgtcaCgt
				MA0638.1	CREB3	1	0.835537	ttgtcacgtcaGgt	0.865484	ttgtcacgtcaCgt
				MA0839.1	CREB3L1	1	-	-	0.801644	ttgtcacgtcaCgt
				MA0840.1	Creb5	-1	0.824725	cCtgacgtgaca	0.826843	cGtgacgtgaca
				MA0840.1	Creb5	1	-	-	0.819254	tgtcacgtcaCg
				MA0639.1	DBP	-1	0.825638	cCtgacgtgaca	0.846198	cGtgacgtgaca
				MA0639.1	DBP	1	0.810861	tgtcacgtcaGg	0.827277	tgtcacgtcaCg
				MA0043.2	HLF	-1	0.828736	cCtgacgtgaca	0.836061	cGtgacgtgaca
				MA0043.2	HLF	1	0.813523	tgtcacgtcaGg	0.846412	tgtcacgtcaCg
				MA0656.1	JDP2(var.2)	-1	0.829394	cCtgacgtgaca	0.830334	cGtgacgtgaca
				MA0656.1	JDP2(var.2)	1	-	-	0.821492	tgtcacgtcaCg
				MA0492.1	JUND(var.2)	-1	-	-	0.847081	tgacGtgacgtgaca
				MA0843.1	TEF	-1	-	-	0.821361	cGtgacgtgaca
				MA0843.1	TEF	1	-	-	0.808834	tgtcacgtcaCg
				MA0093.2	USF1	-1	0.82969	Ctgacgtgaca	0.84181	Gtgacgtgaca
				MA0526.1	USF2	-1	0.832726	Ctgacgtgaca	0.855683	Gtgacgtgaca
				MA0464.2	BHLHE40	-1	0.849765	Ctgacgtgac	0.848984	Gtgacgtgac
				MA0464.2	BHLHE40	1	0.824231	gtcacgtcaG	0.857822	gtcacgtcaC
				MA0636.1	BHLHE41	-1	0.86158	Ctgacgtgac	0.893722	Gtgacgtgac
				MA0636.1	BHLHE41	1	0.85869	gtcacgtcaG	0.891987	gtcacgtcaC
				MA1099.1	Hes1	1	-	-	0.819254	gtcacgtcaC
				MA0649.1	HEY2	-1	-	-	0.813214	Gtgacgtgac
				MA0488.1	JUN	-1	-	-	0.805941	gacGtgacgtgac
				MA0663.1	MLX	-1	0.803252	Ctgacgtgac	0.870562	Gtgacgtgac
				MA0663.1	MLX	1	-	-	0.837269	gtcacgtcaC
				MA0664.1	MLXIPL	-1	0.817814	Ctgacgtgac	0.869263	Gtgacgtgac
				MA0664.1	MLXIPL	1	-	-	0.826754	gtcacgtcaC
				MA0595.1	SREBF1	1	0.88278	gtcacgtcaG	0.918968	gtcacgtcaC
				MA0829.1	Srebf1(var.2)	-1	0.843887	Ctgacgtgac	0.872732	Gtgacgtgac
				MA0829.1	Srebf1(var.2)	1	0.828684	gtcacgtcaG	0.883638	gtcacgtcaC
				MA0596.1	SREBF2	-1	0.883743	Ctgacgtgac	0.896635	Gtgacgtgac
				MA0828.1	SREBF2(var.2)	-1	0.861322	Ctgacgtgac	0.886266	Gtgacgtgac
				MA0828.1	SREBF2(var.2)	1	0.828123	gtcacgtcaG	0.884355	gtcacgtcaC
				MA0632.1	Tcfl5	-1	0.8001	Ctgacgtgac	0.818565	Gtgacgtgac
				MA0632.1	Tcfl5	1	0.8001	gtcacgtcaG	0.818565	gtcacgtcaC
				MA0831.1	TFE3	-1	0.820422	Ctgacgtgac	0.825658	Gtgacgtgac
				MA0831.1	TFE3	1	-	-	0.843054	gtcacgtcaC
				MA0692.1	TFEB	-1	0.827702	Ctgacgtgac	0.849269	Gtgacgtgac
				MA0692.1	TFEB	1	-	-	0.857264	gtcacgtcaC
				MA0871.1	TFEC	-1	0.839116	Ctgacgtgac	0.866164	Gtgacgtgac
				MA0871.1	TFEC	1	0.849515	gtcacgtcaG	0.866164	gtcacgtcaC
				MA0093.2	USF1	1	-	-	0.832635	gtcacgtcaCg
				MA0526.1	USF2	1	-	-	0.827204	gtcacgtcaCg
				MA0603.1	Arntl	-1	-	-	0.828639	cGtgacgtga
				MA0608.1	Creb3l2	-1	-	-	0.898831	Gtgacgtga
				MA0609.1	Crem	-1	0.866652	cCtgacgtga	0.886456	cGtgacgtga
				MA0615.1	Gmeb1	-1	-	-	0.819027	gacctgacGtgacgtga
				MA0604.1	Atf1	-1	0.91024	Ctgacgtg	0.955033	Gtgacgtg
				MA0615.1	Gmeb1	1	-	-	0.82121	cacgtcaCgtcaggtca
				MA0775.1	MEIS3	-1	-	-	0.854365	Gtgacgtg
				MA0860.1	Rarg(var.2)	1	-	-	0.803191	cacgtcaCgtcaggtca
				MA0844.1	XBP1	1	-	-	0.844242	cacgtcaCgtcagg
				MA0763.1	ETV3	-1	0.807844	acCtgacgtg	-	-
				MA0623.1	Neurog1	-1	0.813471	acCtgacgtg	-	-
				MA0605.1	Atf3	-1	0.812255	cCtgacgt	0.905636	cGtgacgt
				MA0638.1	CREB3	1	-	-	0.81651	acgtcaCgtcaggt
				MA0498.2	MEIS1	-1	0.905994	Ctgacgt	0.88594	Gtgacgt
				MA0067.1	Pax2	-1	-	-	0.824869	cGtgacgt
				MA0603.1	Arntl	1	-	-	0.84405	cgtcaCgtca
				MA0840.1	Creb5	-1	-	-	0.812211	cctgacGtgacg
				MA0639.1	DBP	-1	-	-	0.818387	cctgacGtgacg
				MA0639.1	DBP	1	-	-	0.808631	cgtcaCgtcagg
				MA0043.2	HLF	-1	-	-	0.815923	cctgacGtgacg
				MA0043.2	HLF	1	-	-	0.818213	cgtcaCgtcagg
				MA0656.1	JDP2(var.2)	-1	-	-	0.828453	cctgacGtgacg
				MA0620.1	Mitf	1	-	-	0.8426	cgtcaCgtca
				MA0067.1	Pax2	1	0.851414	cgtcaGgt	0.966982	cgtcaCgt
				MA0093.2	USF1	-1	-	-	0.820554	ctgacGtgacg
				MA0526.1	USF2	-1	-	-	0.804247	ctgacGtgacg
				MA0604.1	Atf1	1	-	-	0.84721	gtcaCgtc
				MA0464.2	BHLHE40	-1	-	-	0.849765	ctgacGtgac
				MA0464.2	BHLHE40	1	-	-	0.824231	gtcaCgtcag
				MA0636.1	BHLHE41	-1	-	-	0.86158	ctgacGtgac
				MA0636.1	BHLHE41	1	-	-	0.85869	gtcaCgtcag
				MA0608.1	Creb3l2	1	-	-	0.902297	gtcaCgtca
				MA0089.1	MAFG::NFE2L1	-1	0.864041	cCtgac	0.879935	cGtgac
				MA0663.1	MLX	-1	-	-	0.803252	ctgacGtgac
				MA0664.1	MLXIPL	-1	-	-	0.817814	ctgacGtgac
				MA0745.1	SNAI2	1	0.838483	gtcaGgtca	-	-
				MA0595.1	SREBF1	1	0.826324	gtcaGgtcag	0.88278	gtcaCgtcag
				MA0829.1	Srebf1(var.2)	-1	0.801252	ctgacCtgac	0.843887	ctgacGtgac
				MA0829.1	Srebf1(var.2)	1	-	-	0.828684	gtcaCgtcag
				MA0596.1	SREBF2	-1	0.841332	ctgacCtgac	0.883743	ctgacGtgac
				MA0828.1	SREBF2(var.2)	-1	0.8142	ctgacCtgac	0.861322	ctgacGtgac
				MA0828.1	SREBF2(var.2)	1	-	-	0.828123	gtcaCgtcag
				MA0632.1	Tcfl5	-1	-	-	0.8001	ctgacGtgac
				MA0632.1	Tcfl5	1	-	-	0.8001	gtcaCgtcag
				MA0831.1	TFE3	-1	-	-	0.820422	ctgacGtgac
				MA0692.1	TFEB	-1	-	-	0.827702	ctgacGtgac
				MA0871.1	TFEC	-1	-	-	0.839116	ctgacGtgac
				MA0871.1	TFEC	1	-	-	0.849515	gtcaCgtcag
				MA0259.1	ARNT::HIF1A	-1	-	-	0.829387	tgacGtga
				MA0018.2	CREB1	-1	0.840236	tcaGgtca	0.923184	tgacGtga
				MA0018.2	CREB1	1	-	-	0.906045	tcaCgtca
				MA0609.1	Crem	-1	-	-	0.866652	cctgacGtga
				MA0862.1	GMEB2	-1	-	-	0.862789	tgacGtga
				MA0862.1	GMEB2	1	-	-	0.848629	tcaCgtca
				MA0622.1	Mlxip	-1	-	-	0.810387	tgacGtga
				MA0622.1	Mlxip	1	-	-	0.810387	tcaCgtca
				MA0492.1	JUND(var.2)	1	0.811915	tcaGgtcaggtcagt	-	-
				MA0597.1	THAP1	-1	0.838684	ctgacCtga	-	-
				MA0488.1	JUN	1	0.800669	caGgtcaggtcag	-	-
				MA0160.1	NR4A2	1	0.865777	caGgtcag	-	-
				MA0103.2	ZEB1	-1	0.868598	cctgacCtg	-	-
				MA0004.1	Arnt	-1	-	-	0.842957	gacGtg
				MA0004.1	Arnt	1	-	-	0.830868	caCgtc
				MA0604.1	Atf1	-1	-	-	0.91024	ctgacGtg
				MA0763.1	ETV3	-1	-	-	0.807844	acctgacGtg
				MA0623.1	Neurog1	-1	-	-	0.813471	acctgacGtg
				MA0605.1	Atf3	-1	-	-	0.812255	cctgacGt
				MA0498.2	MEIS1	-1	-	-	0.905994	ctgacGt
				MA0067.1	Pax2	1	0.835982	Ggtcaggt	0.851414	Cgtcaggt
				MA0093.2	USF1	-1	0.801796	ctgacctgacC	-	-
LG1	16322040	T	G	MA0017.2	NR2F1	1	0.823014	ttcaggtcaaaTt	0.833075	ttcaggtcaaaGt
				MA0484.1	HNF4G	1	0.808792	tcaggtcaaaTtgtt	0.874004	tcaggtcaaaGtgtt
				MA0504.1	NR2C2	1	-	-	0.816858	tcaggtcaaaGtgtt
				MA0065.2	Pparg::Rxra	1	-	-	0.800102	tcaggtcaaaGtgtt
				MA0523.1	TCF7L2	1	-	-	0.813279	tcaggtcaaaGtgt
				MA0114.3	Hnf4a	1	-	-	0.812058	caggtcaaaGtgttaa
				MA0859.1	Rarg	1	-	-	0.813193	caggtcaaaGtgttaa
				MA0258.2	ESR2	1	0.833776	aggtcaaaTtgttaa	0.837832	aggtcaaaGtgttaa
				MA0619.1	LIN54	-1	0.828381	Atttgacct	-	-
				MA0074.1	RXRA::VDR	1	-	-	0.832089	aggtcaaaGtgttaa
				MA0158.1	HOXA5	1	0.823712	gtcaaaTt	-	-
				MA0109.1	HLTF	-1	-	-	0.917282	acaCtttgac
				MA0634.1	ALX3	-1	0.819112		-	-
				MA0877.1	Barhl1	1	0.874131	aacaAtttga	0.830043	tcaaaGtgtt
				MA0635.1	BARHL2	1	0.829918	tcaaaTtgtt	-	-
				MA0879.1	Dlx1	-1	0.877231	tcaaaTtgtt	-	-
				MA0644.1	ESX1	-1	0.840295	aacaAtttga	-	-
				MA0889.1	GBX1	-1	0.806526	aacaAtttga	-	-
				MA0890.1	GBX2	-1	0.853127	aacaAtttga	-	-
				MA0892.1	GSX1	-1	0.823553	aacaAtttga	-	-
				MA0893.1	GSX2	-1	0.828352	aacaAtttga	-	-
				MA0894.1	HESX1	1	0.845003	aacaAtttga	-	-
				MA0900.1	HOXA2	-1	0.811111	tcaaaTtgtt	-	-
				MA0902.1	HOXB2	-1	0.834512	aacaAtttga	-	-
				MA0903.1	HOXB3	-1	0.857968	aacaAtttga	-	-
				MA0699.1	LBX2	-1	0.81822	aacaAtttga	-	-
				MA0662.1	MIXL1	-1	0.864753	aacaAtttga	-	-
				MA0710.1	NOTO	-1	0.803554	aacaAtttga	-	-
				MA0710.1	NOTO	1	0.856164	aacaAtttga	-	-
				MA0718.1	RAX	-1	0.844553	tcaaaTtgtt	-	-
				MA0672.1	NKX2-3	-1	-	-	0.85779	aacaCtttga
				MA0673.1	NKX2-8	-1	-	-	0.850024	acaCtttga
				MA0442.1	SOX10	-1	-	-	0.81173	Ctttga
				MA0875.1	BARX1	-1	0.80928	aacaAtttga	-	-
				MA0885.1	Dlx2	-1	0.871839	acaAtttg	-	-
				MA0880.1	Dlx3	-1	0.862979	acaAtttg	-	-
				MA0881.1	Dlx4	-1	0.873267	acaAtttg	-	-
				MA0882.1	DLX6	-1	0.868607	acaAtttg	-	-
				MA0027.2	EN1	-1	0.870089	acaAtttg	-	-
				MA0914.1	ISL2	-1	0.857785	acaAtttg	0.879353	acaCtttg
				MA0654.1	ISX	-1	0.855114	acaAtttg	-	-
				MA0704.1	Lhx4	-1	0.8166	acaAtttg	-	-
				MA0701.1	LHX9	-1	0.856214	acaAtttg	-	-
				MA0703.1	LMX1B	-1	0.824479	acaAtttg	-	-
				MA0666.1	MSX1	-1	0.842305	acaAtttg	-	-
				MA0708.1	MSX2	-1	0.80036	acaAtttg	-	-
				MA0709.1	Msx3	-1	0.856376	acaAtttg	-	-
				MA0716.1	PRRX1	-1	0.839289	acaAtttg	-	-
				MA0075.2	Prrx2	-1	0.850122	acaAtttg	-	-
				MA0717.1	RAX2	-1	0.8588	acaAtttg	-	-
				MA0630.1	SHOX	1	0.834192	caaaTtgt	-	-
				MA0720.1	Shox2	-1	0.864703	acaAtttg	-	-
				MA0078.1	Sox17	1	0.860669	caaaTtgtt	-	-
				MA0809.1	TEAD4	1	0.812498	caaaTtgtta	-	-
				MA0721.1	UNCX	-1	0.843926	acaAtttg	-	-
				MA0722.1	VAX1	1	0.849863	caaaTtgt	-	-
				MA0723.1	VAX2	1	0.839261	caaaTtgt	-	-
				MA0724.1	VENTX	-1	0.82202	aacaAtttg	-	-
				MA0725.1	VSX1	1	0.862907	caaaTtgt	-	-
				MA0726.1	VSX2	1	0.831017	caaaTtgt	-	-
				MA0124.2	Nkx3-1	-1	-	-	0.865197	aacaCtttg
				MA0122.2	NKX3-2	-1	-	-	0.878424	aacaCtttg
				MA0063.1	Nkx2-5	-1	0.863991	acaAttt	-	-
				MA0077.1	SOX9	1	0.813943	aaaTtgtta	-	-
				MA0800.1	EOMES	1	-	-	0.903463	aaaGtgttaaaaa
				MA0688.1	TBX2	1	0.803314	aaaTtgttaaa	0.932381	aaaGtgttaaa
				MA0689.1	TBX20	1	0.808522	aaaTtgttaaa	0.872032	aaaGtgttaaa
				MA0690.1	TBX21	1	-	-	0.895472	aaaGtgttaa
				MA0892.1	GSX1	1	0.805874	aaTtgttaaa	-	-
				MA0895.1	HMBOX1	1	0.82574	aaTtgttaaa	-	-
				MA0911.1	Hoxa11	1	0.845685	aaTtgttaaaaa	-	-
				MA0651.1	HOXC11	1	0.873145	aaTtgttaaaa	-	-
				MA0906.1	HOXC12	1	0.861859	aaTtgttaaaa	-	-
				MA0873.1	HOXD12	1	0.831203	aaTtgttaaaa	-	-
				MA0442.1	SOX10	1	0.805159	aaTtgt	-	-
				MA0482.1	Gata4	-1	-	-	0.813771	ttttaacaCtt
				MA0801.1	MGA	1	-	-	0.908356	aaGtgtta
				MA0802.1	TBR1	1	0.812938	aaTtgttaaa	0.925985	aaGtgttaaa
				MA0805.1	TBX1	1	-	-	0.887681	aaGtgtta
				MA0803.1	TBX15	1	-	-	0.862137	aaGtgtta
				MA0806.1	TBX4	1	-	-	0.924762	aaGtgtta
				MA0807.1	TBX5	1	-	-	0.900588	aaGtgtta
				MA0635.1	BARHL2	-1	0.858362	ttttaacaAt	0.845108	ttttaacaCt
				MA0466.2	CEBPB	-1	0.805837	ttttaacaAt	-	-
				MA0905.1	HOXC10	1	0.889546	aTtgttaaaa	-	-
				MA0908.1	HOXD11	1	0.891598	aTtgttaaaa	-	-
				MA0618.1	LBX1	-1	0.841834	ttaacaAt	-	-
				MA0035.3	Gata1	-1	-	-	0.801246	tttttaacaCt
				MA0036.2	GATA2	-1	-	-	0.811517	ttgtttttaacaCt
				MA0899.1	HOXA10	1	-	-	0.829175	aGtgttaaaaa
				MA0087.1	Sox5	1	0.999999	aTtgtta	0.873336	aGtgtta
				MA0084.1	SRY	-1	0.972952	tttaacaAt	0.824972	tttaacaCt
				MA0523.1	TCF7L2	1	-	-	0.812325	aGtgttaaaaacaa
				MA0481.1	FOXP1	1	0.833887	Ttgttaaaaacaaaa	0.83215	Gtgttaaaaacaaaa
				MA0913.1	Hoxd9	1	-	-	0.832606	Gtgttaaaaa
				MA0497.1	MEF2C	1	0.873002	Ttgttaaaaacaaaa	0.878501	Gtgttaaaaacaaaa
LG1	16697872	G	A	MA0503.1	Nkx2-5(var.2)	1	-	-	0.801068	tacaactcAtc
				MA0496.1	MAFK	1	-	-	0.808981	acaactcAtcttgat
				MA0673.1	NKX2-8	1	0.808543	caactcGtc	-	-
				MA0794.1	PROX1	-1	0.812844	caagaCgagttg	-	-
				MA0089.1	MAFG::NFE2L1	-1	-	-	0.865297	gaTgag
				MA0623.1	Neurog1	-1	-	-	0.801095	tcaagaTgag
				MA0498.2	MEIS1	-1	0.850595	aagaCga	-	-
				MA0092.1	Hand1::Tcf3	1	0.824549	cGtcttgatt	0.809022	cAtcttgatt
				MA0754.1	CUX1	-1	0.833004	taatcaagaC	0.826368	taatcaagaT
				MA0755.1	CUX2	-1	0.811152	taatcaagaC	0.815132	taatcaagaT
				MA0089.1	MAFG::NFE2L1	-1	0.800593	caagaC	-	-
				MA0496.1	MAFK	-1	-	-	0.814973	acaactaatcaagaT
				MA0063.1	Nkx2-5	-1	-	-	0.807827	tcaagaT
				MA0842.1	NRL	1	0.800654	Gtcttgattag	0.819242	Atcttgattag
LG1	17166204	C	T	MA0673.1	NKX2-8	-1	0.804511	Gctcctgag	-	-
				MA0503.1	Nkx2-5(var.2)	-1	-	-	0.804588	agcgActcctg
				MA0499.1	Myod1	-1	0.87084	tgcagcgGctcct	-	-
				MA0719.1	RHOXF1	1	0.879836	aggagCcg	-	-
				MA0816.1	Ascl2	-1	0.808645	tgcagcgGct	-	-
				MA0816.1	Ascl2	1	0.831605	agCcgctgca	-	-
				MA0500.1	Myog	1	0.867417	agCcgctgcag	-	-
				MA0048.2	NHLH1	-1	0.80268	tgcagcgGct	-	-
				MA0048.2	NHLH1	1	0.809075	agCcgctgca	-	-
				MA0521.1	Tcf12	1	0.860628	agCcgctgcag	-	-
				MA0522.2	TCF3	-1	0.805754	tgcagcgGct	-	-
				MA0522.2	TCF3	1	0.812328	agCcgctgca	-	-
				MA0830.1	TCF4	-1	0.802246	tgcagcgGct	-	-
				MA0067.1	Pax2	1	-	-	0.863313	agTcgctg
LG1	17245217	T	C	MA0090.2	TEAD1	-1	0.842154	Accattctga	0.830986	Gccattctga
				MA0809.1	TEAD4	-1	0.820629	Accattctga	0.819816	Gccattctga
				MA0078.1	Sox17	-1	0.808109	Accattctg	0.802197	Gccattctg
				MA0095.2	YY1	1	0.859258	cagaatggTgga	0.902844	cagaatggCgga
				MA0057.1	MZF1(var.2)	1	0.814167	gaatggTgga	-	-
				MA0067.1	Pax2	-1	-	-	0.809004	cGccattc
				MA0597.1	THAP1	-1	-	-	0.850406	ccGccattc
				MA0748.1	YY2	-1	0.836542	gtccAccattc	0.931803	gtccGccattc
				MA0528.1	ZNF263	1	0.801854	aatggTggacagagaaaagta	-	-
				MA0671.1	NFIX	-1	-	-	0.833338	tccGccatt
				MA0140.2	GATA1::TAL1	-1	0.802311	cttttctctgtccAccat	-	-
				MA0161.1	NFIC	1	-	-	0.83081	atggCg
				MA0597.1	THAP1	-1	0.81264	ctgtccAcc	0.833237	ctgtccGcc
				MA0130.1	ZNF354C	-1	0.956241	gtccAc	-	-
				MA0498.2	MEIS1	1	0.903157	Tggacag	0.89458	Cggacag
				MA0774.1	MEIS2	1	0.844378	Tggacaga	-	-
				MA0775.1	MEIS3	1	0.861916	Tggacaga	-	-
				MA0514.1	Sox3	-1	-	-	0.814961	tctctgtccG
				MA0515.1	Sox6	-1	-	-	0.801471	tctctgtccG
LG1	17900697	A	G	MA0091.1	TAL1::TCF3	1	-	-	0.803474	caatcatatgGc
				MA0817.1	BHLHE23	-1	-	-	0.852542	ggCcatatgatt
				MA0817.1	BHLHE23	1	-	-	0.874492	aatcatatgGcc
				MA0109.1	HLTF	1	0.823429	aatcatatgA	0.815499	aatcatatgG
				MA0620.1	Mitf	1	0.863169	aatcatatgA	0.875854	aatcatatgG
				MA0147.2	Myc	-1	-	-	0.804776	Ccatatgatt
				MA0093.2	USF1	-1	0.897348	gTcatatgatt	0.905104	gCcatatgatt
				MA0526.1	USF2	-1	0.856255	gTcatatgatt	0.851084	gCcatatgatt
				MA0461.2	Atoh1	-1	0.844168	gTcatatgat	0.911586	gCcatatgat
				MA0461.2	Atoh1	1	0.857385	atcatatgAc	0.9179	atcatatgGc
				MA0818.1	BHLHE22	-1	0.808572	gTcatatgat	0.891676	gCcatatgat
				MA0818.1	BHLHE22	1	0.818567	atcatatgAc	0.885866	atcatatgGc
				MA0905.1	HOXC10	-1	0.83038	gTcatatgat	-	-
				MA0905.1	HOXC10	1	0.80051	atcatatgAc	-	-
				MA0668.1	NEUROD2	-1	-	-	0.90016	gCcatatgat
				MA0668.1	NEUROD2	1	-	-	0.88614	atcatatgGc
				MA0623.1	Neurog1	-1	0.836737	gTcatatgat	0.90642	gCcatatgat
				MA0623.1	Neurog1	1	0.842983	atcatatgAc	0.917194	atcatatgGc
				MA0669.1	NEUROG2	-1	-	-	0.852234	gCcatatgat
				MA0669.1	NEUROG2	1	0.801583	atcatatgAc	0.870689	atcatatgGc
				MA0826.1	OLIG1	-1	-	-	0.865805	gCcatatgat
				MA0826.1	OLIG1	1	-	-	0.872146	atcatatgGc
				MA0678.1	OLIG2	-1	-	-	0.865148	gCcatatgat
				MA0678.1	OLIG2	1	0.802492	atcatatgAc	0.897589	atcatatgGc
				MA0827.1	OLIG3	-1	-	-	0.886815	gCcatatgat
				MA0827.1	OLIG3	1	0.806844	atcatatgAc	0.881909	atcatatgGc
				MA0829.1	Srebf1(var.2)	1	0.81584	atcatatgAc	-	-
				MA0828.1	SREBF2(var.2)	1	0.811069	atcatatgAc	-	-
				MA0091.1	TAL1::TCF3	-1	-	-	0.805658	gggCcatatgat
				MA0831.1	TFE3	-1	0.864491	gTcatatgat	0.854646	gCcatatgat
				MA0831.1	TFE3	1	0.894218	atcatatgAc	0.846602	atcatatgGc
				MA0692.1	TFEB	-1	0.897188	gTcatatgat	0.883171	gCcatatgat
				MA0692.1	TFEB	1	0.922169	atcatatgAc	0.86586	atcatatgGc
				MA0871.1	TFEC	-1	0.907859	gTcatatgat	0.870918	gCcatatgat
				MA0871.1	TFEC	1	0.92306	atcatatgAc	0.871666	atcatatgGc
				MA0633.1	Twist2	-1	0.865498	gTcatatgat	0.924807	gCcatatgat
				MA0633.1	Twist2	1	0.846031	atcatatgAc	0.876212	atcatatgGc
				MA0093.2	USF1	1	0.931289	atcatatgAcc	0.886674	atcatatgGcc
				MA0526.1	USF2	1	0.873755	atcatatgAcc	0.847602	atcatatgGcc
				MA0607.1	Bhlha15	-1	-	-	0.88542	Ccatatga
				MA0607.1	Bhlha15	1	-	-	0.851045	tcatatgG
				MA0878.1	CDX1	-1	0.812994	gTcatatga	0.819384	gCcatatga
				MA0492.1	JUND(var.2)	1	0.870559	tcatatgAccccata	-	-
				MA0620.1	Mitf	-1	0.873917	ggTcatatga	-	-
				MA0109.1	HLTF	-1	-	-	0.900471	ggCcatatga
				MA0488.1	JUN	1	0.865254	catatgAccccat	-	-
				MA0017.2	NR2F1	-1	0.896253	atggggTcatatg	-	-
				MA0104.3	Mycn	-1	-	-	0.806994	gCcatatg
				MA0067.1	Pax2	-1	0.827578	ggTcatat	-	-
				MA0492.1	JUND(var.2)	-1	0.826499	tcctatggggTcata	-	-
				MA0089.1	MAFG::NFE2L1	1	0.96794	tatgAc	-	-
				MA0024.3	E2F1	-1	-	-	0.847071	tatggggCcata
				MA0024.3	E2F1	1	-	-	0.837714	tatgGccccata
				MA0671.1	NFIX	-1	-	-	0.849935	ggggCcata
				MA0102.3	CEBPA	1	-	-	0.830767	atgGccccata
				MA0466.2	CEBPB	1	0.813906	atgAccccat	0.815396	atgGccccat
				MA0837.1	CEBPE	1	0.810916	atgAccccat	0.814839	atgGccccat
				MA0488.1	JUN	-1	0.834105	cctatggggTcat	0.810003	cctatggggCcat
				MA0719.1	RHOXF1	1	0.843176	atgAcccc	-	-
				MA0595.1	SREBF1	1	0.889587	atgAccccat	-	-
				MA0596.1	SREBF2	-1	0.887223	atggggTcat	-	-
				MA0161.1	NFIC	1	-	-	0.821833	atgGcc
				MA0018.2	CREB1	1	0.820094	tgAcccca	-	-
				MA0071.1	RORA	-1	0.825044	tatggggTca	-	-
				MA0684.1	RUNX3	1	0.80609	tgAccccata	-	-
				MA0057.1	MZF1(var.2)	-1	0.83748	ctatggggTc	-	-
				MA0116.1	Znf423	-1	0.826549	tgctcctatggggTc	0.824109	tgctcctatggggCc
				MA0116.1	Znf423	1	-	-	0.830861	gGccccataggagca
				MA0056.1	MZF1	-1	0.8131	tggggT	0.8131	tggggC
LG1	18042712	G	T	MA0111.1	Spz1	1	0.82267	acgatagcaGc
				MA0019.1	Ddit3::Cebpa	-1	-	-	0.811341	agAtgctatcgt
				MA0499.1	Myod1	-1	0.95575	tacagCtgctatc	0.836285	tacagAtgctatc
				MA0091.1	TAL1::TCF3	1	-	-	0.816406	atagcaTctgta
				MA0832.1	Tcf21	-1	0.822642	cctacagCtgctat	0.809837	tacagAtgcta
				MA0832.1	Tcf21	1	0.810362	atagcaGctgtagg	-	-
				MA0500.1	Myog	-1	0.880546	tacagCtgcta	-	-
				MA0521.1	Tcf12	-1	0.889067	tacagCtgcta	-	-
				MA0698.1	ZBTB18	-1	0.80227	cctacagCtgcta	0.849716	cctacagAtgcta
				MA0816.1	Ascl2	-1	0.921122	tacagCtgct	0.815041	tacagAtgct
				MA0816.1	Ascl2	1	0.930536	agcaGctgta	0.855896	agcaTctgta
				MA0461.2	Atoh1	-1	0.800484	tacagCtgct	0.869956	tacagAtgct
				MA0461.2	Atoh1	1	0.805257	agcaGctgta	0.859306	agcaTctgta
				MA0820.1	FIGLA	-1	0.909522	tacagCtgct	-	-
				MA0820.1	FIGLA	1	0.910558	agcaGctgta	-	-
				MA0818.1	BHLHE22	1	-	-	0.807823	agcaTctgta
				MA0824.1	ID4	-1	0.911687	tacagCtgct	0.807433	tacagAtgct
				MA0824.1	ID4	1	0.897136	agcaGctgta	0.824764	agcaTctgta
				MA0665.1	MSC	-1	0.887523	tacagCtgct	-	-
				MA0665.1	MSC	1	0.820255	agcaGctgta	-	-
				MA0667.1	MYF6	-1	0.840488	tacagCtgct	-	-
				MA0667.1	MYF6	1	0.821681	agcaGctgta	-	-
				MA0499.1	Myod1	1	0.865544	agcaGctgtagga	-	-
				MA0500.1	Myog	1	0.962968	agcaGctgtag	0.840742	agcaTctgtag
				MA0668.1	NEUROD2	-1	-	-	0.807571	tacagAtgct
				MA0668.1	NEUROD2	1	-	-	0.872495	agcaTctgta
				MA0623.1	Neurog1	-1	-	-	0.849485	tacagAtgct
				MA0623.1	Neurog1	1	-	-	0.853014	agcaTctgta
				MA0048.2	NHLH1	-1	0.883761	tacagCtgct	0.810682	tacagAtgct
				MA0048.2	NHLH1	1	0.885115	agcaGctgta	0.815757	agcaTctgta
				MA0091.1	TAL1::TCF3	-1	0.818568	cctacagCtgct	0.82896	tacagAtgct
				MA0826.1	OLIG1	1	-	-	0.82633	agcaTctgta
				MA0678.1	OLIG2	1	-	-	0.808996	agcaTctgta
				MA0827.1	OLIG3	-1	-	-	0.844792	tacagAtgct
				MA0827.1	OLIG3	1	-	-	0.846672	agcaTctgta
				MA0521.1	Tcf12	1	0.960171	agcaGctgtag	0.836908	agcaTctgtag
				MA0522.2	TCF3	-1	0.945681	tacagCtgct	0.803636	tacagAtgct
				MA0522.2	TCF3	1	0.945496	agcaGctgta	0.913419	agcaTctgta
				MA0830.1	TCF4	-1	0.937489	tacagCtgct	0.818335	tacagAtgct
				MA0830.1	TCF4	1	0.936449	agcaGctgta	0.924535	agcaTctgta
				MA0691.1	TFAP4	-1	0.876924	tacagCtgct	-	-
				MA0691.1	TFAP4	1	0.864212	agcaGctgta	-	-
				MA0607.1	Bhlha15	-1	0.864735	acagCtgc	0.901317	acagAtgc
				MA0607.1	Bhlha15	1	0.908536	gcaGctgt	0.945117	gcaTctgt
				MA0745.1	SNAI2	-1	-	-	0.825138	tacagAtgc
				MA0103.2	ZEB1	-1	0.81853	ctacagCtg	-	-
LG14	23018650	C	T	MA0610.1	DMRT3	-1	-	-	0.801187	Agtttatcaaa
				MA0035.3	Gata1	-1	0.830047	Ggtttatcaaa	0.825799	Agtttatcaaa
				MA0899.1	HOXA10	1	0.813001	tttgataaacC	0.812356	tttgataaacT
				MA0593.1	FOXP2	1	0.807307	tgataaacCga	0.807307	tgataaacTga
				MA0635.1	BARHL2	1	0.803261	gataaacCga	0.905477	gataaacTga
				MA0714.1	PITX3	1	0.826387	gataaacCg	-	-
				MA0847.1	FOXD2	1	0.821868	ataaacC	0.907336	ataaacT
				MA0042.2	FOXI1	1	0.800645	ataaacC	-	-
				MA0614.1	Foxj2	1	0.811117	ataaacCg	0.811117	ataaacTg
				MA0033.2	FOXL1	1	0.882578	ataaacC	0.863404	ataaacT
				MA0848.1	FOXO4	1	0.818266	ataaacC	0.838292	ataaacT
				MA0849.1	FOXO6	1	0.818376	ataaacC	0.818376	ataaacT
				MA0850.1	FOXP3	1	0.833455	ataaacC	0.833455	ataaacT
				MA0711.1	OTX1	1	0.861114	ataaacCg	0.8068	ataaacTg
				MA0712.1	OTX2	1	0.850212	ataaacCg	0.814746	ataaacTg
				MA0682.1	Pitx1	1	0.803603	ataaacCg	-	-
				MA0719.1	RHOXF1	1	0.83057	ataaacCg	-	-
				MA0483.1	Gfi1b	1	-	-	0.808408	taaacTgagca
				MA0496.1	MAFK	1	-	-	0.816997	taaacTgagcagata
				MA0047.2	Foxa2	-1	-	-	0.802236	tatctgctcAgt
				MA0148.3	FOXA1	-1	-	-	0.81487	caaatatctgctcAg
				MA0842.1	NRL	-1	-	-	0.820468	tatctgctcAg
UNK52	647335	C	G	MA0602.1	Arid5a	1	0.806869	acagtatttCaatt	-	-
				MA0623.1	Neurog1	1	0.847024	acagtatttC	0.842519	acagtatttG
				MA0827.1	OLIG3	-1	0.807393	Gaaatactgt	-	-
				MA0827.1	OLIG3	1	0.818967	acagtatttC	-	-
				MA0090.2	TEAD1	-1	0.818665	Gaaatactgt	0.851013	Caaatactgt
				MA0809.1	TEAD4	-1	0.85127	Gaaatactgt	0.866697	Caaatactgt
				MA0019.1	Ddit3::Cebpa	-1	0.82585	aattGaaatact	-	-
				MA0879.1	Dlx1	-1	-	-	0.815003	ttCaaatact
				MA0892.1	GSX1	-1	-	-	0.807666	ttCaaatact
				MA0507.1	POU2F2	1	-	-	0.818077	agtatttGaattc
				MA0718.1	RAX	-1	-	-	0.819049	ttCaaatact
				MA0673.1	NKX2-8	1	0.83375	gtatttCaa	-	-
				MA0880.1	Dlx3	-1	-	-	0.810623	tCaaatac
				MA0704.1	Lhx4	1	-	-	0.805698	gtatttGa
				MA0703.1	LMX1B	-1	-	-	0.814512	tCaaatac
				MA0673.1	NKX2-8	1	-	-	0.850241	gtatttGaa
				MA0786.1	POU3F1	-1	-	-	0.806001	gaattCaaatac
				MA0722.1	VAX1	-1	-	-	0.812818	tCaaatac
				MA0723.1	VAX2	-1	-	-	0.810922	tCaaatac
				MA0847.1	FOXD2	-1	-	-	0.81769	tCaaata
				MA0033.2	FOXL1	-1	-	-	0.828536	tCaaata
				MA0619.1	LIN54	-1	0.850885	attGaaata	0.946037	attCaaata
				MA0606.1	NFAT5	1	0.809293	tatttCaatt	-	-
				MA0624.1	NFATC1	1	0.803492	tatttCaatt	-	-
				MA0625.1	NFATC3	1	0.808033	tatttCaatt	-	-
				MA0785.1	POU2F1	-1	-	-	0.848178	agaattCaaata
				MA0792.1	POU5F1B	1	0.800961	tatttCaat	0.805676	tatttGaat
				MA0084.1	SRY	1	0.802675	tatttCaat	-	-
				MA0619.1	LIN54	-1	0.809188	aattGaaat	-	-
				MA0619.1	LIN54	1	0.877632	atttCaatt	1.00001	atttGaatt
				MA0789.1	POU3F4	-1	-	-	0.853632	aattCaaat
				MA0792.1	POU5F1B	-1	-	-	0.89673	aattCaaat
				MA0809.1	TEAD4	-1	-	-	0.843909	agaattCaaa
				MA0634.1	ALX3	1	0.838932	ttCaattctc	-	-
				MA0151.1	Arid3a	-1	0.826578	attGaa	0.826578	attCaa
				MA0894.1	HESX1	-1	0.837472	gagaattGaa	-	-
				MA0662.1	MIXL1	1	0.855072	ttCaattctc	-	-
				MA0676.1	Nr2e1	-1	-	-	0.851644	agaattCaa
				MA0808.1	TEAD3	-1	-	-	0.806928	gaattCaa
				MA0880.1	Dlx3	1	0.809579	tCaattct	-	-
				MA0881.1	Dlx4	1	0.821621	tCaattct	-	-
				MA0882.1	DLX6	1	0.806739	tCaattct	-	-
				MA0666.1	MSX1	1	0.828188	tCaattct	-	-
				MA0063.1	Nkx2-5	1	0.837097	tCaattc	-	-
				MA0716.1	PRRX1	1	0.812473	tCaattct	-	-
				MA0075.2	Prrx2	1	0.820397	tCaattct	-	-
				MA0717.1	RAX2	1	0.834956	tCaattct	-	-
				MA0720.1	Shox2	1	0.80871	tCaattct	-	-
				MA0721.1	UNCX	1	0.827622	tCaattct	-	-
				MA0090.2	TEAD1	1	-	-	0.837415	tGaattctcc
				MA0809.1	TEAD4	1	-	-	0.850307	tGaattctcc
				MA0063.1	Nkx2-5	-1	0.835446	agaattG	-	-
UNK78	854090	T	C	MA0616.1	Hes2	-1	0.815848	aaAagacacatta	-	-
				MA0479.1	FOXH1	-1	0.83036	taaAagacaca	-	-
				MA0775.1	MEIS3	-1	0.817561	Aagacaca	0.816232	Gagacaca
				MA0498.2	MEIS1	-1	0.910675	Aagacac	0.883504	Gagacac
				MA0067.1	Pax2	1	-	-	0.807983	tgtctCtt
				MA0877.1	Barhl1	-1	0.878716	tctaaAagac	0.859558	tctaaGagac
				MA0635.1	BARHL2	-1	0.858046	tctaaAagac	-	-
				MA0122.2	NKX3-2	1	-	-	0.809128	gtctCttag
				MA0519.1	Stat5a::Stat5b	1	-	-	0.809157	gtctCttagag
				MA0914.1	ISL2	1	-	-	0.804866	tctCttag
				MA0519.1	Stat5a::Stat5b	-1	-	-	0.80466	aactctaaGag
				MA0878.1	CDX1	-1	0.804405	actctaaAa	-	-
				MA0465.1	CDX2	-1	0.804833	gaactctaaAa	-	-
UNK215	312458	G	A	MA0484.1	HNF4G	1	0.800108	gtttgtcaGagatca	0.830968	gtttgtcaAagatca
				MA0670.1	NFIA	-1	-	-	0.808043	tTtgacaaac
				MA0065.2	Pparg::Rxra	1	0.823421	gtttgtcaGagatca	0.838598	gtttgtcaAagatca
				MA0519.1	Stat5a::Stat5b	1	0.820059	gtttgtcaGag	-	-
				MA0774.1	MEIS2	-1	0.812261	Ctgacaaa	0.864724	Ttgacaaa
				MA0775.1	MEIS3	-1	0.800045	Ctgacaaa	0.919491	Ttgacaaa
				MA0670.1	NFIA	1	-	-	0.811003	tttgtcaAag
				MA0084.1	SRY	-1	-	-	0.857514	tTtgacaaa
				MA0498.2	MEIS1	-1	0.974545	Ctgacaa	0.983143	Ttgacaa
				MA0774.1	MEIS2	1	0.856332	ttgtcaGa	-	-
				MA0775.1	MEIS3	1	0.819798	ttgtcaGa	-	-
				MA0046.2	HNF1A	1	-	-	0.805451	tgtcaAagatcagct
				MA0161.1	NFIC	-1	-	-	0.802474	Ttgaca
				MA0089.1	MAFG::NFE2L1	-1	0.831992	tCtgac	-	-
				MA0442.1	SOX10	-1	-	-	0.81173	ctTtga
				MA0482.1	Gata4	-1	0.856616	gctgatctCtg	0.8406	gctgatctTtg
				MA0017.2	NR2F1	1	0.822969	caGagatcagctg	0.82862	caAagatcagctg
				MA0887.1	EVX1	1	0.808469	aGagatcagc	0.8003	aAagatcagc
				MA0035.3	Gata1	-1	0.823593	agctgatctCt	0.806671	agctgatctTt
				MA0036.2	GATA2	-1	0.806772	cacagctgatctCt	-	-
				MA0648.1	GSC	-1	0.837183	gctgatctCt	0.813256	gctgatctTt
				MA0496.1	MAFK	1	-	-	0.806254	aAagatcagctgtga
				MA0499.1	Myod1	-1	0.858936	cacagctgatctC	0.86044	cacagctgatctT
				MA0160.1	NR4A2	1	0.845539	Gagatcag	0.887175	Aagatcag
				MA0712.1	OTX2	-1	0.815214	ctgatctC	0.82201	ctgatctT
				MA0682.1	Pitx1	-1	0.831095	ctgatctC	0.809859	ctgatctT
				MA0714.1	PITX3	-1	0.820619	gctgatctC	-	-
				MA0719.1	RHOXF1	-1	0.950324	ctgatctC	0.936928	ctgatctT
UNK248	144703	C	T	MA0258.2	ESR2	1	0.807989	aagtcagtcggcgCc	-	-
				MA0750.1	ZBTB7A	-1	0.802973	gGcgccgactga	-	-
				MA0162.2	EGR1	-1	-	-	0.819172	ttgAcgccgactga
				MA0506.1	NRF1	1	0.817383	cagtcggcgCc	-	-
				MA0615.1	Gmeb1	1	-	-	0.821612	cagtcggcgTcaaaagt
				MA0024.3	E2F1	-1	0.880254	tttgGcgccgac	-	-
				MA0024.3	E2F1	1	0.892775	gtcggcgCcaaa	-	-
				MA0470.1	E2F4	1	0.85012	cggcgCcaaaa	-	-
				MA0018.2	CREB1	-1	-	-	0.872683	tgAcgccg
				MA0504.1	NR2C2	1	-	-	0.837313	cggcgTcaaaagtga
				MA0670.1	NFIA	1	0.833325	ggcgCcaaaa	-	-
				MA0671.1	NFIX	1	0.954888	ggcgCcaaa	-	-
				MA0604.1	Atf1	-1	-	-	0.858402	ttgAcgcc
				MA0775.1	MEIS3	-1	-	-	0.865282	ttgAcgcc
				MA0856.1	RXRG	1	-	-	0.807163	ggcgTcaaaagtga
				MA0597.1	THAP1	1	0.815945	gcgCcaaaa	-	-
				MA0498.2	MEIS1	-1	-	-	0.914105	ttgAcgc
				MA0161.1	NFIC	-1	0.951119	ttgGcg	-	-
				MA0042.2	FOXI1	1	-	-	0.845198	gTcaaaa
				MA0033.2	FOXL1	1	-	-	0.805536	gTcaaaa
				MA0848.1	FOXO4	1	-	-	0.837897	gTcaaaa
				MA0849.1	FOXO6	1	-	-	0.812761	gTcaaaa
				MA0109.1	HLTF	-1	0.921688	tcacttttgG	0.929618	tcacttttgA
